# Supplementary material for: Natural Epithelial Barrier Integrity Enhancers—Citrus medica and Origanum dayi Extracts
Source: Gels. 2024 Dec 19;10(12):836. doi: 10.3390/gels10120836 (PMC11675818; doi:10.3390/gels10120836)
Supplement: Supplementary file 1 [file gels-10-00836-s001.zip]

Archive with 1 entries (1 files):
- gels-3241900-supplementary.pdf
